# Supplementary material for: Dream Recall upon Awakening from Non-Rapid Eye Movement Sleep in Older Adults: Electrophysiological Pattern and Qualitative Features
Source: Brain Sci. 2020 Jun 3;10(6):343. doi: 10.3390/brainsci10060343 (PMC7349242; doi:10.3390/brainsci10060343)
Supplement: Supplementary file 1 [file brainsci-10-00343-s001.zip]

Archive with 7 entries (4 files):
- Supplementary Materials.pdf
- __MACOSX/
- __MACOSX/._Supplementary Materials.pdf
- brainsci-827350-supplementary/
- brainsci-827350-supplementary/__MACOSX/
- brainsci-827350-supplementary/__MACOSX/._Supplementary Materials.pdf
- brainsci-827350-supplementary/Supplementary Materials.pdf
